# Supplementary material for: Genetic Structure and Genome-Wide Association Analysis of Growth and Reproductive Traits in Fengjing Pigs
Source: Animals (Basel). 2024 Aug 23;14(17):2449. doi: 10.3390/ani14172449 (PMC11394163; doi:10.3390/ani14172449)
Supplement: Supplementary file 1 [file animals-14-02449-s001.zip]

Archive with 1 entries (1 files):
- animals-3146145-supplementary.xlsx
