# Supplementary material for: Genetic Structure and Genome-Wide Association Analysis of Growth and Reproductive Traits in Fengjing Pigs
Source: Animals (Basel). 2024 Aug 23;14(17):2449. doi: 10.3390/ani14172449 (PMC11394163; doi:10.3390/ani14172449)
Supplement: Supplementary file 1 [file animals-14-02449-s001.zip › animals-3146145-supplementary.xlsx]

## Sheet: Grel
	7	F21	F27	Z17	F67	F26	Z4-2	24	F47	4	F41	28	F24	F1	F63	12	F19	F16	Z2-2	Z1-3	Z1	F69	Z9	23	F43	17	Z6-3	Z6-1	F68	F32	Z5-4	Z2-1	22	3	Z13	Z3-1	Z6	Z5-2	F33	Z1-1	Z3-2	Z3-5	F37	11	Z5-3	19	F44	27	Z15
7	1	0.00587988	0.0554775	0.0559752	0.120704	0.0818519	0.1437	0.128208	0.142686	0.0976329	0.0228493	0.0172987	-0.023574	-0.070173	-0.0346144	0.0409612	0.0934952	0.029786	-0.0423998	-0.125046	-0.0105085	0.00688077	0.0173736	-0.0170155	0.0137631	0.197424	0.0153494	0.13455	0.109049	0.000353583	-0.0665099	-0.0345754	-0.0943494	-0.124926	-0.0890005	-0.0872435	-0.124835	0.0233344	-0.0629563	-0.0682965	-0.0518244	0.00975065	0.000975275	-0.0369413	0.135309	-0.0201867	-0.126127	-0.113178	0.055506
F21	0.00587988	1	0.218076	0.242379	0.167326	0.18982	0.201293	0.180357	0.200872	0.25716	0.168129	0.273239	0.166727	0.156126	0.277862	-0.0328065	-0.0867424	-0.04744	-0.0786186	-0.00295305	0.0896395	0.0619737	0.161649	-0.0396009	-0.0817293	-0.0368017	0.181685	-0.0450522	-0.00220446	-0.0127777	-0.0513397	0.0113511	0.00499148	-0.0979231	-0.0423519	-0.0986139	-0.0542419	0.0634432	0.0684932	-0.10985	-0.105086	-0.0970577	0.0520898	-0.0821403	-0.0545139	-0.209629	-0.135754	-0.10151	-0.0235266
F27	0.0554775	0.218076	1	0.558575	0.498949	0.473616	0.381588	0.388824	0.134824	0.268626	0.100384	0.0707109	0.0484279	-0.0250364	-0.0433176	-0.0603585	0.0670902	0.465939	-0.0956589	0.00962635	-0.0162657	-0.0767671	-0.045845	0.0250124	0.166825	0.0402508	0.117564	0.0341429	-0.0623798	0.000138931	0.0567183	-0.0368745	0.00276707	-0.0852583	-0.0735465	-0.072355	-0.100546	0.0290761	-0.0914144	-0.113286	-0.126876	-0.113687	-0.0314484	-0.0522835	0.111252	-0.0800072	-0.0535329	-0.107467	-0.0712174
Z17	0.0559752	0.242379	0.558575	1	0.456772	0.510486	0.460234	0.407438	0.206288	0.294153	0.102863	0.110913	0.108684	-0.0113228	-0.050197	-0.0689834	0.00166635	0.399871	-0.0520696	0.0168302	-0.0588926	-0.0697496	-0.111411	-0.024739	0.0610623	-0.0328537	0.187199	-0.0332171	-0.106612	-0.0732067	0.034283	-0.0272967	-0.0554863	-0.104869	-0.0606016	-0.127241	-0.0633183	0.0300779	-0.00142485	-0.112454	-0.0894069	-0.15144	-0.0335739	-0.00926428	0.123113	-0.0319751	-0.0483898	-0.0997993	-0.126736
F67	0.120704	0.167326	0.498949	0.456772	1	0.381552	0.601412	0.550839	0.192954	0.230118	0.0305311	0.0174401	0.105567	0.0247868	-0.0376954	-0.0407143	0.130403	0.415028	-0.0978631	-0.00725304	-0.0847604	-0.0671882	-0.0476499	0.0640143	0.0117406	-0.0143355	0.0832915	-0.0989545	-0.0905082	-0.0377608	0.0585102	0.00342384	0.0564355	-0.00423738	0.0392281	-0.0300975	-0.0911799	-0.00529966	-0.05504	-0.033385	-0.0389772	-0.0785025	-0.0184575	0.0359378	-0.041912	-0.0678636	-0.124207	-0.125313	-0.180469
F26	0.0818519	0.18982	0.473616	0.510486	0.381552	1	0.392345	0.436947	0.175063	0.323204	0.004677	0.170384	0.0893918	0.0763443	-0.0172196	0.00477857	0.0398991	0.446717	0.000283391	-0.105855	-0.0216968	-0.0963241	-0.00155704	0.0103081	0.0707937	-0.0317415	0.118663	-0.0669371	-0.0436579	-0.150382	-0.012688	-0.0453855	0.00978549	-0.12648	-0.0907914	-0.128063	-0.0973501	0.0220998	-0.0450906	-0.101467	-0.157231	-0.136692	-0.0142543	-0.0011902	0.107376	-0.0342876	-0.0429111	-0.0746797	-0.13288
Z4-2	0.1437	0.201293	0.381588	0.460234	0.601412	0.392345	1	0.584952	0.213222	0.247677	0.0301926	0.0219971	0.0947592	0.0316267	-0.10537	-0.0132459	0.0676167	0.411711	-0.0845547	-0.076103	-0.0967144	-0.0697806	-0.0507597	0.0122498	0.0516051	-0.0360545	0.111181	-0.0661153	-0.0709732	-0.0307991	0.0056558	-0.0308125	0.00459755	-0.0685668	-0.00988046	-0.0998509	-0.10957	-0.044924	-0.0307139	-0.0625947	-0.00416826	-0.0730218	-0.1152	0.0444126	-0.0684837	-0.00681165	-0.140791	-0.127898	-0.15495
24	0.128208	0.180357	0.388824	0.407438	0.550839	0.436947	0.584952	1	0.251527	0.292664	0.0721537	-0.0191166	0.144995	0.0563255	-0.129252	-0.0120876	0.0602161	0.433905	-0.165369	-0.0774635	-0.147601	-0.0798952	-0.0670884	0.106924	-0.00310089	-0.0398317	0.182809	-0.0673013	-0.0255022	-0.0307466	0.0344757	-0.0358847	0.00925298	-0.0345197	-0.0351581	-0.0799778	-0.10003	-0.0154883	0.0261113	-0.0949121	-0.0055122	-0.04313	-0.0648129	0.0435091	0.0282827	-0.0669557	-0.0279462	-0.115365	-0.0982343
F47	0.142686	0.200872	0.134824	0.206288	0.192954	0.175063	0.213222	0.251527	1	0.469156	0.150429	0.0670885	0.174979	0.114371	-0.034182	0.0971467	0.118738	-0.059509	0.0158968	-0.0594735	-0.0342753	0.0641245	0.0843174	0.00994776	-0.102647	-0.0178121	0.305258	-0.0665382	6.98432e-05	-0.0470939	-0.101564	0.045559	-0.040491	-0.0704593	-0.0604856	-0.0978014	-0.0589056	-0.0431867	0.0661907	-0.0523033	-0.0107476	0.0587121	-0.0947329	-0.151311	-0.0422172	-0.092968	-0.0018803	-0.102875	-0.0305979
4	0.0976329	0.25716	0.268626	0.294153	0.230118	0.323204	0.247677	0.292664	0.469156	1	0.097165	0.109459	0.100581	0.119867	0.0412454	-0.038689	0.0846065	-0.0855384	0.0337565	-0.100353	-0.0600066	-0.0087123	0.0849154	0.00548808	-0.0611927	-0.0116831	0.0839684	-0.116266	-0.0734471	-0.00954332	-0.121401	0.0300095	0.0666843	-0.143783	-0.138097	-0.0911824	-0.130545	-0.00177727	-0.0169725	-0.0657355	-0.00171759	-0.03867	0.0202862	-0.085083	-0.0259209	-0.149652	-0.0495922	-0.0017267	0.0204969
F41	0.0228493	0.168129	0.100384	0.102863	0.0305311	0.004677	0.0301926	0.0721537	0.150429	0.097165	1	0.0957874	0.526397	0.0728191	0.204559	-0.0407367	-0.0211515	-0.0958086	0.0315	-0.0242342	-0.0940277	-0.0708461	0.0298416	0.00228775	-0.0507111	-0.0497937	0.295976	-0.0214612	-0.100959	-0.153117	0.00673208	0.0767764	0.0328473	0.0505234	-0.0251009	-0.0166024	0.0261739	0.0762666	-0.00195418	-0.0346786	-0.0730818	-0.0152376	-0.0133307	-0.0864804	-0.0836124	-0.0999099	-0.0461573	-0.0528535	-0.0287034
28	0.0172987	0.273239	0.0707109	0.110913	0.0174401	0.170384	0.0219971	-0.0191166	0.0670885	0.109459	0.0957874	1	0.0275315	0.329384	0.418315	-0.112721	-0.0853952	-0.0886868	0.0972874	-0.0728249	0.305013	0.129649	0.188258	0.117234	-0.054698	-0.0544128	-0.0124222	-0.120087	-0.0665309	-0.0911479	-0.0224589	0.247479	-0.0186745	-0.00920075	-0.0716977	-0.0349632	-0.0570462	0.00771711	-0.0737477	-0.0935686	-0.0967122	-0.112951	0.00715052	-0.112558	0.0332791	-0.0278279	-0.0114622	0.0600257	-0.0760682
F24	-0.023574	0.166727	0.0484279	0.108684	0.105567	0.0893918	0.0947592	0.144995	0.174979	0.100581	0.526397	0.0275315	1	0.110789	0.138975	0.0125868	-0.0360996	-0.00451615	-0.0228658	-0.0258735	-0.0528113	0.0420476	0.0573761	-0.0463352	-0.100926	-0.0890956	0.296608	-0.105835	-0.114223	-0.174216	0.050217	0.0392705	0.0688323	0.0383374	0.000225027	0.0234549	0.0593533	0.0596535	-0.0121379	-0.0497327	-0.099341	-0.0180954	-0.0754818	-0.0503833	-0.1045	-0.136057	-0.0300989	-0.0296546	-0.0963532
F1	-0.070173	0.156126	-0.0250364	-0.0113228	0.0247868	0.0763443	0.0316267	0.0563255	0.114371	0.119867	0.0728191	0.329384	0.110789	1	0.406756	0.00106485	-0.115272	-0.0926369	-0.0696079	-0.0366268	0.239154	0.228285	0.14761	0.324463	-0.0976704	-0.0371256	0.00829056	-0.103567	-0.0164386	-0.0498519	-0.0204692	0.351506	0.0750428	-0.0449247	-0.0522493	-0.00178769	-0.0443288	-0.000961301	-0.0379433	-0.0776975	-0.0304843	-0.0587324	0.0230674	-0.0951756	-0.0918447	-0.140104	0.0461593	0.0914299	-0.0102709
F63	-0.0346144	0.277862	-0.0433176	-0.050197	-0.0376954	-0.0172196	-0.10537	-0.129252	-0.034182	0.0412454	0.204559	0.418315	0.138975	0.406756	1	-0.0474103	-0.119769	-0.197474	-0.000982491	-0.0302112	0.159814	0.120721	0.259711	0.165413	-0.152294	0.00775528	0.032131	-0.103222	-0.0859717	-0.073666	-0.00601514	0.261923	0.0623714	0.0467049	-0.00709369	0.0162839	0.0183952	0.005426	-0.00966872	-0.0369379	-0.0910482	-0.0589111	0.0567231	-0.0888593	-0.0889835	-0.123458	-0.0515402	0.00904596	-0.0462509
12	0.0409612	-0.0328065	-0.0603585	-0.0689834	-0.0407143	0.00477857	-0.0132459	-0.0120876	0.0971467	-0.038689	-0.0407367	-0.112721	0.0125868	0.00106485	-0.0474103	1	0.179275	0.176049	-0.0424874	0.0326285	0.0304848	0.0689114	0.122044	0.0236622	0.0637729	0.0146371	0.0944341	0.0221653	0.0279317	0.150155	-0.128782	-0.00482878	0.0245312	-0.0772129	-0.0421034	-0.0852958	-0.0674	0.0303173	0.0941888	-0.046075	-0.0837239	-0.0593633	-0.00322096	0.0258823	-0.00491035	-0.0455731	-0.0351294	-0.102901	0.0337182
F19	0.0934952	-0.0867424	0.0670902	0.00166635	0.130403	0.0398991	0.0676167	0.0602161	0.118738	0.0846065	-0.0211515	-0.0853952	-0.0360996	-0.115272	-0.119769	0.179275	1	0.0741039	0.0187193	0.00842749	-0.0650407	0.0734975	0.0599248	0.0569022	0.00623315	0.0141938	0.0275914	0.0112157	0.0423526	0.118467	0.00711094	0.00931097	0.0674001	0.0305377	-0.00833332	0.0234755	-0.0414947	-0.071499	-0.0166646	0.0236803	-0.0386948	0.0969267	-0.104611	0.0135885	-0.0380409	0.0290479	-0.0704272	-0.0529899	-0.0765894
F16	0.029786	-0.04744	0.465939	0.399871	0.415028	0.446717	0.411711	0.433905	-0.059509	-0.0855384	-0.0958086	-0.0886868	-0.00451615	-0.0926369	-0.197474	0.176049	0.0741039	1	-0.18113	-0.0244083	-0.0488368	-0.112239	-0.0363934	0.141406	0.27036	-0.0450597	0.0615924	0.0477793	-0.000492723	0.0535328	0.0968182	-0.0702538	-0.0151988	-0.0253395	0.00163999	-0.0430909	-0.0739381	0.0389823	-0.0128022	-0.0518054	-0.0394568	-0.097659	-0.000346446	0.157819	0.21265	0.0800637	-0.0737324	-0.160813	-0.173013
Z2-2	-0.0423998	-0.0786186	-0.0956589	-0.0520696	-0.0978631	0.000283391	-0.0845547	-0.165369	0.0158968	0.0337565	0.0315	0.0972874	-0.0228658	-0.0696079	-0.000982491	-0.0424874	0.0187193	-0.18113	1	0.0726191	-0.0351651	0.0305254	0.00688083	-0.0427503	-0.119754	-0.0258972	-0.0918682	-0.128237	-0.112794	-0.0774521	0.0187594	0.00313574	0.0530766	0.0436911	0.00126713	-0.000465528	0.0932363	-3.20695e-05	-0.00649669	0.0692475	-0.0981547	0.00211535	-0.0529747	-0.184644	-0.00624456	0.044697	-0.065036	-0.011904	-0.0267655
Z1-3	-0.125046	-0.00295305	0.00962635	0.0168302	-0.00725304	-0.105855	-0.076103	-0.0774635	-0.0594735	-0.100353	-0.0242342	-0.0728249	-0.0258735	-0.0366268	-0.0302112	0.0326285	0.00842749	-0.0244083	0.0726191	1	0.0524111	0.0654204	-0.102027	0.000105328	0.038813	0.0657355	-0.0277345	-0.0238457	-0.0859588	-0.00690208	0.0850863	-0.0540147	-0.0553756	-0.0442979	-0.121644	-0.0977839	-0.0131506	-0.0209945	-0.00201274	-0.0736482	-0.0191565	-0.0251172	0.0854455	0.0127343	0.0177497	-0.0412161	0.0744244	-0.0174713	-0.0545735
Z1	-0.0105085	0.0896395	-0.0162657	-0.0588926	-0.0847604	-0.0216968	-0.0967144	-0.147601	-0.0342753	-0.0600066	-0.0940277	0.305013	-0.0528113	0.239154	0.159814	0.0304848	-0.0650407	-0.0488368	-0.0351651	0.0524111	1	0.41705	0.257651	0.150437	0.0182662	0.0658255	-0.0996388	0.178633	0.180857	0.0845893	-0.0291759	0.235105	-0.0809275	-0.125832	-0.0995477	-0.107617	-0.0804722	-0.130831	-0.0469887	-0.15472	-0.0498684	-0.0693262	-0.0301973	-0.0172365	0.0543217	-0.0686038	0.0265054	0.116306	0.0943425
F69	0.00688077	0.0619737	-0.0767671	-0.0697496	-0.0671882	-0.0963241	-0.0697806	-0.0798952	0.0641245	-0.0087123	-0.0708461	0.129649	0.0420476	0.228285	0.120721	0.0689114	0.0734975	-0.112239	0.0305254	0.0654204	0.41705	1	0.404987	0.26479	-0.117417	0.0492055	-0.0607597	0.128204	0.178757	0.0739468	-0.0368062	0.231	0.0325918	-0.0841726	-0.107074	-0.074663	-0.00440593	-0.0628824	0.0248566	-0.127972	-0.0419674	-0.0472612	-0.0967726	-0.095147	-0.0477222	-0.114154	-0.0189135	0.00748153	0.0982623
Z9	0.0173736	0.161649	-0.045845	-0.111411	-0.0476499	-0.00155704	-0.0507597	-0.0670884	0.0843174	0.0849154	0.0298416	0.188258	0.0573761	0.14761	0.259711	0.122044	0.0599248	-0.0363934	0.00688083	-0.102027	0.257651	0.404987	1	0.290926	-0.0549321	-0.00374844	-0.0424553	0.165621	0.156843	0.0163731	-0.108104	0.18129	0.123538	-0.0827808	-0.00240178	-0.0438757	-0.00171556	0.0232583	0.0667531	-0.0300743	-0.0527727	0.00482098	-0.0685445	-0.0850883	-0.0552595	-0.138245	-0.126202	-0.0861004	0.0178769
23	-0.0170155	-0.0396009	0.0250124	-0.024739	0.0640143	0.0103081	0.0122498	0.106924	0.00994776	0.00548808	0.00228775	0.117234	-0.0463352	0.324463	0.165413	0.0236622	0.0569022	0.141406	-0.0427503	0.000105328	0.150437	0.26479	0.290926	1	0.0515213	-0.00181319	-0.0699198	-0.0118029	-0.00929449	-0.0133973	0.166789	0.241706	0.0755079	0.0107044	-0.0992884	-0.00751932	-0.0369078	0.00982331	0.0370852	-0.0546518	0.0243809	-0.00969709	-0.0600714	-0.0200922	-0.0426208	-0.0690242	-0.0258314	0.00559875	-0.0314755
F43	0.0137631	-0.0817293	0.166825	0.0610623	0.0117406	0.0707937	0.0516051	-0.00310089	-0.102647	-0.0611927	-0.0507111	-0.054698	-0.100926	-0.0976704	-0.152294	0.0637729	0.00623315	0.27036	-0.119754	0.038813	0.0182662	-0.117417	-0.0549321	0.0515213	1	-0.0605218	-0.0633517	0.186177	0.0523203	0.0703894	0.140562	-0.117302	-0.0165043	-0.012975	-0.0441539	-0.00537584	0.00697765	-0.0771839	-0.055643	-0.0935639	0.0243775	-0.0641687	-0.0205753	0.105921	0.165533	0.108509	-0.0553214	-0.0916811	-0.0148373
17	0.197424	-0.0368017	0.0402508	-0.0328537	-0.0143355	-0.0317415	-0.0360545	-0.0398317	-0.0178121	-0.0116831	-0.0497937	-0.0544128	-0.0890956	-0.0371256	0.00775528	0.0146371	0.0141938	-0.0450597	-0.0258972	0.0657355	0.0658255	0.0492055	-0.00374844	-0.00181319	-0.0605218	1	-0.0696659	0.0542619	-0.0255653	0.00414201	-0.0441513	-0.0817841	-0.0286091	-0.123209	-0.0679652	-0.0907384	-0.111135	-0.0321727	-0.073655	0.0468152	-0.0773431	-0.0888967	0.0157087	-0.0252041	-0.00826764	-0.0712965	0.0363621	-0.0174795	0.031741
Z6-3	0.0153494	0.181685	0.117564	0.187199	0.0832915	0.118663	0.111181	0.182809	0.305258	0.0839684	0.295976	-0.0124222	0.296608	0.00829056	0.032131	0.0944341	0.0275914	0.0615924	-0.0918682	-0.0277345	-0.0996388	-0.0607597	-0.0424553	-0.0699198	-0.0633517	-0.0696659	1	-0.0347745	-0.035169	-0.0412484	-0.0296619	0.0125966	0.0472273	0.0034659	-0.0755658	-0.0191795	-0.0247153	0.00504136	-0.00121654	-0.0728436	-0.018168	0.0108757	-0.0372849	-0.087099	-0.0577827	-0.0975366	0.025093	-0.0516839	-0.0757959
Z6-1	0.13455	-0.0450522	0.0341429	-0.0332171	-0.0989545	-0.0669371	-0.0661153	-0.0673013	-0.0665382	-0.116266	-0.0214612	-0.120087	-0.105835	-0.103567	-0.103222	0.0221653	0.0112157	0.0477793	-0.128237	-0.0238457	0.178633	0.128204	0.165621	-0.0118029	0.186177	0.0542619	-0.0347745	1	0.426961	0.389789	-0.0244196	-0.0534742	-0.0498101	-0.0514854	-0.00662831	0.00224537	-0.0342811	-0.0195671	-0.00171138	-0.0568698	0.00607192	0.0431735	-0.0471575	0.0827707	0.0871792	0.0756461	-0.178956	-0.146213	0.153477
F68	0.109049	-0.00220446	-0.0623798	-0.106612	-0.0905082	-0.0436579	-0.0709732	-0.0255022	6.98432e-05	-0.0734471	-0.100959	-0.0665309	-0.114223	-0.0164386	-0.0859717	0.0279317	0.0423526	-0.000492723	-0.112794	-0.0859588	0.180857	0.178757	0.156843	-0.00929449	0.0523203	-0.0255653	-0.035169	0.426961	1	0.379502	-0.0832341	-0.0317993	-0.0359567	0.0298238	0.0345779	0.0880164	0.000815674	-0.0130448	0.0287413	-0.0572926	0.0609317	0.0656765	0.0262168	0.0746467	0.0843542	0.0824248	-0.144125	-0.148646	0.0316278
F32	0.000353583	-0.0127777	0.000138931	-0.0732067	-0.0377608	-0.150382	-0.0307991	-0.0307466	-0.0470939	-0.00954332	-0.153117	-0.0911479	-0.174216	-0.0498519	-0.073666	0.150155	0.118467	0.0535328	-0.0774521	-0.00690208	0.0845893	0.0739468	0.0163731	-0.0133973	0.0703894	0.00414201	-0.0412484	0.389789	0.379502	1	-0.136972	0.0088876	0.0208495	-0.004109	0.0502623	0.0913509	-0.0234092	-0.0233877	0.0160436	0.0198439	0.0653483	0.04484	0.051546	0.062249	0.026086	0.0738061	-0.140693	-0.0892408	0.0663019
Z5-4	-0.0665099	-0.0513397	0.0567183	0.034283	0.0585102	-0.012688	0.0056558	0.0344757	-0.101564	-0.121401	0.00673208	-0.0224589	0.050217	-0.0204692	-0.00601514	-0.128782	0.00711094	0.0968182	0.0187594	0.0850863	-0.0291759	-0.0368062	-0.108104	0.166789	0.140562	-0.0441513	-0.0296619	-0.0244196	-0.0832341	-0.136972	1	-0.0940027	-0.0644695	0.329286	0.268271	0.195641	0.311622	-0.00944276	-0.0870003	-0.017212	-0.0694353	-0.0550129	-0.0243007	0.192942	-0.00532686	-0.00346382	-0.0816778	-0.0605863	-0.104915
Z2-1	-0.0345754	0.0113511	-0.0368745	-0.0272967	0.00342384	-0.0453855	-0.0308125	-0.0358847	0.045559	0.0300095	0.0767764	0.247479	0.0392705	0.351506	0.261923	-0.00482878	0.00931097	-0.0702538	0.00313574	-0.0540147	0.235105	0.231	0.18129	0.241706	-0.117302	-0.0817841	0.0125966	-0.0534742	-0.0317993	0.0088876	-0.0940027	1	-0.0205004	-0.0355558	-0.0739419	-0.0250251	-0.0677026	-0.0778912	-0.0472486	-0.0985024	0.14105	0.119016	0.0525899	-0.111588	0.0180972	-0.113719	0.125214	0.156423	0.00582208
22	-0.0943494	0.00499148	0.00276707	-0.0554863	0.0564355	0.00978549	0.00459755	0.00925298	-0.040491	0.0666843	0.0328473	-0.0186745	0.0688323	0.0750428	0.0623714	0.0245312	0.0674001	-0.0151988	0.0530766	-0.0553756	-0.0809275	0.0325918	0.123538	0.0755079	-0.0165043	-0.0286091	0.0472273	-0.0498101	-0.0359567	0.0208495	-0.0644695	-0.0205004	1	0.1823	0.135925	0.244095	0.110502	0.210377	0.230065	0.105226	-0.0423141	0.0155455	-0.0114567	-0.04948	-0.0725335	-0.0760838	-0.07695	-0.00849168	-0.124535
3	-0.124926	-0.0979231	-0.0852583	-0.104869	-0.00423738	-0.12648	-0.0685668	-0.0345197	-0.0704593	-0.143783	0.0505234	-0.00920075	0.0383374	-0.0449247	0.0467049	-0.0772129	0.0305377	-0.0253395	0.0436911	-0.0442979	-0.125832	-0.0841726	-0.0827808	0.0107044	-0.012975	-0.123209	0.0034659	-0.0514854	0.0298238	-0.004109	0.329286	-0.0355558	0.1823	1	0.429939	0.539698	0.411071	0.0432757	0.125646	0.176045	0.0383817	0.101171	-0.0499841	-0.000693962	-0.121533	0.108658	-0.117601	-0.0979941	-0.162266
Z13	-0.0890005	-0.0423519	-0.0735465	-0.0606016	0.0392281	-0.0907914	-0.00988046	-0.0351581	-0.0604856	-0.138097	-0.0251009	-0.0716977	0.000225027	-0.0522493	-0.00709369	-0.0421034	-0.00833332	0.00163999	0.00126713	-0.121644	-0.0995477	-0.107074	-0.00240178	-0.0992884	-0.0441539	-0.0679652	-0.0755658	-0.00662831	0.0345779	0.0502623	0.268271	-0.0739419	0.135925	0.429939	1	0.412731	0.366832	0.157858	0.142253	0.412769	0.0357835	0.0118696	-0.0231444	0.0329917	-0.0708852	0.0180641	-0.156716	-0.120531	-0.166452
Z3-1	-0.0872435	-0.0986139	-0.072355	-0.127241	-0.0300975	-0.128063	-0.0998509	-0.0799778	-0.0978014	-0.0911824	-0.0166024	-0.0349632	0.0234549	-0.00178769	0.0162839	-0.0852958	0.0234755	-0.0430909	-0.000465528	-0.0977839	-0.107617	-0.074663	-0.0438757	-0.00751932	-0.00537584	-0.0907384	-0.0191795	0.00224537	0.0880164	0.0913509	0.195641	-0.0250251	0.244095	0.539698	0.412731	1	0.462364	0.160146	0.122396	0.182179	0.033801	0.0841937	0.0314255	-0.00691785	-0.123573	0.0553745	-0.084506	-0.0336102	-0.121419
Z6	-0.124835	-0.0542419	-0.100546	-0.0633183	-0.0911799	-0.0973501	-0.10957	-0.10003	-0.0589056	-0.130545	0.0261739	-0.0570462	0.0593533	-0.0443288	0.0183952	-0.0674	-0.0414947	-0.0739381	0.0932363	-0.0131506	-0.0804722	-0.00440593	-0.00171556	-0.0369078	0.00697765	-0.111135	-0.0247153	-0.0342811	0.000815674	-0.0234092	0.311622	-0.0677026	0.110502	0.411071	0.366832	0.462364	1	0.1156	0.147246	0.128249	-0.0750167	0.032023	0.0058982	0.0414862	-0.0599827	0.119191	-0.0684358	-0.087873	-0.0636342
Z5-2	0.0233344	0.0634432	0.0290761	0.0300779	-0.00529966	0.0220998	-0.044924	-0.0154883	-0.0431867	-0.00177727	0.0762666	0.00771711	0.0596535	-0.000961301	0.005426	0.0303173	-0.071499	0.0389823	-3.20695e-05	-0.0209945	-0.130831	-0.0628824	0.0232583	0.00982331	-0.0771839	-0.0321727	0.00504136	-0.0195671	-0.0130448	-0.0233877	-0.00944276	-0.0778912	0.210377	0.0432757	0.157858	0.160146	0.1156	1	0.376659	0.0236503	-0.101807	-0.121968	0.265901	0.0548425	0.0598646	-0.0483277	-0.100132	-0.0823159	-0.0663006
F33	-0.0629563	0.0684932	-0.0914144	-0.00142485	-0.05504	-0.0450906	-0.0307139	0.0261113	0.0661907	-0.0169725	-0.00195418	-0.0737477	-0.0121379	-0.0379433	-0.00966872	0.0941888	-0.0166646	-0.0128022	-0.00649669	-0.00201274	-0.0469887	0.0248566	0.0667531	0.0370852	-0.055643	-0.073655	-0.00121654	-0.00171138	0.0287413	0.0160436	-0.0870003	-0.0472486	0.230065	0.125646	0.142253	0.122396	0.147246	0.376659	1	0.0150828	-0.0244546	-0.0333393	0.0654015	-0.0493402	-0.0154799	-0.00156585	0.0332755	-0.0780668	-0.0515015
Z1-1	-0.0682965	-0.10985	-0.113286	-0.112454	-0.033385	-0.101467	-0.0625947	-0.0949121	-0.0523033	-0.0657355	-0.0346786	-0.0935686	-0.0497327	-0.0776975	-0.0369379	-0.046075	0.0236803	-0.0518054	0.0692475	-0.0736482	-0.15472	-0.127972	-0.0300743	-0.0546518	-0.0935639	0.0468152	-0.0728436	-0.0568698	-0.0572926	0.0198439	-0.017212	-0.0985024	0.105226	0.176045	0.412769	0.182179	0.128249	0.0236503	0.0150828	1	0.0442832	0.0982111	0.0453237	-0.0277719	-0.10797	0.0971042	-0.042896	-0.0461484	-0.0678296
Z3-2	-0.0518244	-0.105086	-0.126876	-0.0894069	-0.0389772	-0.157231	-0.00416826	-0.0055122	-0.0107476	-0.00171759	-0.0730818	-0.0967122	-0.099341	-0.0304843	-0.0910482	-0.0837239	-0.0386948	-0.0394568	-0.0981547	-0.0191565	-0.0498684	-0.0419674	-0.0527727	0.0243809	0.0243775	-0.0773431	-0.018168	0.00607192	0.0609317	0.0653483	-0.0694353	0.14105	-0.0423141	0.0383817	0.0357835	0.033801	-0.0750167	-0.101807	-0.0244546	0.0442832	1	0.467167	0.171901	0.0575607	0.0745205	0.113435	0.123098	0.0999534	0.0630852
Z3-5	0.00975065	-0.0970577	-0.113687	-0.15144	-0.0785025	-0.136692	-0.0730218	-0.04313	0.0587121	-0.03867	-0.0152376	-0.112951	-0.0180954	-0.0587324	-0.0589111	-0.0593633	0.0969267	-0.097659	0.00211535	-0.0251172	-0.0693262	-0.0472612	0.00482098	-0.00969709	-0.0641687	-0.0888967	0.0108757	0.0431735	0.0656765	0.04484	-0.0550129	0.119016	0.0155455	0.101171	0.0118696	0.0841937	0.032023	-0.121968	-0.0333393	0.0982111	0.467167	1	0.126385	0.0270706	0.0338966	0.147255	0.0945834	0.0643713	-0.0623687
F37	0.000975275	0.0520898	-0.0314484	-0.0335739	-0.0184575	-0.0142543	-0.1152	-0.0648129	-0.0947329	0.0202862	-0.0133307	0.00715052	-0.0754818	0.0230674	0.0567231	-0.00322096	-0.104611	-0.000346446	-0.0529747	0.0854455	-0.0301973	-0.0967726	-0.0685445	-0.0600714	-0.0205753	0.0157087	-0.0372849	-0.0471575	0.0262168	0.051546	-0.0243007	0.0525899	-0.0114567	-0.0499841	-0.0231444	0.0314255	0.0058982	0.265901	0.0654015	0.0453237	0.171901	0.126385	1	0.111919	0.112083	0.0225758	-0.0173738	-0.00948901	-0.0172859
11	-0.0369413	-0.0821403	-0.0522835	-0.00926428	0.0359378	-0.0011902	0.0444126	0.0435091	-0.151311	-0.085083	-0.0864804	-0.112558	-0.0503833	-0.0951756	-0.0888593	0.0258823	0.0135885	0.157819	-0.184644	0.0127343	-0.0172365	-0.095147	-0.0850883	-0.0200922	0.105921	-0.0252041	-0.087099	0.0827707	0.0746467	0.062249	0.192942	-0.111588	-0.04948	-0.000693962	0.0329917	-0.00691785	0.0414862	0.0548425	-0.0493402	-0.0277719	0.0575607	0.0270706	0.111919	1	0.215387	0.20233	-0.0851482	-0.0365129	0.0354667
Z5-3	0.135309	-0.0545139	0.111252	0.123113	-0.041912	0.107376	-0.0684837	0.0282827	-0.0422172	-0.0259209	-0.0836124	0.0332791	-0.1045	-0.0918447	-0.0889835	-0.00491035	-0.0380409	0.21265	-0.00624456	0.0177497	0.0543217	-0.0477222	-0.0552595	-0.0426208	0.165533	-0.00826764	-0.0577827	0.0871792	0.0843542	0.026086	-0.00532686	0.0180972	-0.0725335	-0.121533	-0.0708852	-0.123573	-0.0599827	0.0598646	-0.0154799	-0.10797	0.0745205	0.0338966	0.112083	0.215387	1	0.0673273	0.0223772	0.00932063	0.00738603
19	-0.0201867	-0.209629	-0.0800072	-0.0319751	-0.0678636	-0.0342876	-0.00681165	-0.0669557	-0.092968	-0.149652	-0.0999099	-0.0278279	-0.136057	-0.140104	-0.123458	-0.0455731	0.0290479	0.0800637	0.044697	-0.0412161	-0.0686038	-0.114154	-0.138245	-0.0690242	0.108509	-0.0712965	-0.0975366	0.0756461	0.0824248	0.0738061	-0.00346382	-0.113719	-0.0760838	0.108658	0.0180641	0.0553745	0.119191	-0.0483277	-0.00156585	0.0971042	0.113435	0.147255	0.0225758	0.20233	0.0673273	1	-0.0131085	-0.0576005	-0.0180545
F44	-0.126127	-0.135754	-0.0535329	-0.0483898	-0.124207	-0.0429111	-0.140791	-0.0279462	-0.0018803	-0.0495922	-0.0461573	-0.0114622	-0.0300989	0.0461593	-0.0515402	-0.0351294	-0.0704272	-0.0737324	-0.065036	0.0744244	0.0265054	-0.0189135	-0.126202	-0.0258314	-0.0553214	0.0363621	0.025093	-0.178956	-0.144125	-0.140693	-0.0816778	0.125214	-0.07695	-0.117601	-0.156716	-0.084506	-0.0684358	-0.100132	0.0332755	-0.042896	0.123098	0.0945834	-0.0173738	-0.0851482	0.0223772	-0.0131085	1	0.54143	0.140869
27	-0.113178	-0.10151	-0.107467	-0.0997993	-0.125313	-0.0746797	-0.127898	-0.115365	-0.102875	-0.0017267	-0.0528535	0.0600257	-0.0296546	0.0914299	0.00904596	-0.102901	-0.0529899	-0.160813	-0.011904	-0.0174713	0.116306	0.00748153	-0.0861004	0.00559875	-0.0916811	-0.0174795	-0.0516839	-0.146213	-0.148646	-0.0892408	-0.0605863	0.156423	-0.00849168	-0.0979941	-0.120531	-0.0336102	-0.087873	-0.0823159	-0.0780668	-0.0461484	0.0999534	0.0643713	-0.00948901	-0.0365129	0.00932063	-0.0576005	0.54143	1	0.315169
Z15	0.055506	-0.0235266	-0.0712174	-0.126736	-0.180469	-0.13288	-0.15495	-0.0982343	-0.0305979	0.0204969	-0.0287034	-0.0760682	-0.0963532	-0.0102709	-0.0462509	0.0337182	-0.0765894	-0.173013	-0.0267655	-0.0545735	0.0943425	0.0982623	0.0178769	-0.0314755	-0.0148373	0.031741	-0.0757959	0.153477	0.0316278	0.0663019	-0.104915	0.00582208	-0.124535	-0.162266	-0.166452	-0.121419	-0.0636342	-0.0663006	-0.0515015	-0.0678296	0.0630852	-0.0623687	-0.0172859	0.0354667	0.00738603	-0.0180545	0.140869	0.315169	1
F40	0.0435412	-0.0768307	0.066416	-0.0370895	0.0166004	0.0891124	0.0543456	0.0595431	-0.0216509	0.00176286	-0.179482	-0.090631	-0.140628	-0.063861	-0.167641	0.179685	0.15036	0.147954	-0.0414986	-0.0259646	0.0534864	-0.058738	-0.0784219	-0.0619211	0.0930518	0.0471583	-0.0270643	0.0353209	0.0757552	0.0407539	-0.0492339	-0.0288903	-0.016008	-0.077951	-0.0702719	-0.087915	-0.120577	-0.030381	0.0566514	-0.0850502	0.011963	-0.0531828	-0.0229813	0.215713	0.104601	0.214497	0.0666625	0.0272227	0.0755772
F53	0.0024589	-0.12713	0.0590003	-0.022363	-0.0229947	0.0309102	-0.021412	-0.0425166	-0.108737	-0.0675864	-0.16821	-0.0682886	-0.133007	-0.169358	-0.160021	0.0157027	0.228515	0.139618	-0.0174424	-0.0425592	-0.00152559	-0.089632	-0.0154348	-0.0254225	0.0771085	0.0825333	-0.163506	0.124813	0.0928739	0.0111407	0.0576358	-0.0540957	-0.0564191	-0.102721	-0.0269534	-0.0690813	-0.05019	-0.0459744	-0.0144306	-0.0406988	0.0149402	0.0306836	-0.0352682	0.346882	0.147399	0.2542	-0.0298714	-0.0587746	-0.00351923
Z2	0.0494086	-0.133921	-0.0437507	-0.123902	-0.127325	-0.105603	-0.0971776	-0.00534491	-0.0467541	-0.0506137	-0.122924	-0.145531	-0.124352	-0.0620469	-0.157664	0.055127	-0.0200036	-0.0378897	-0.120417	-0.121671	0.0433212	-0.0171756	-0.0611767	-0.028074	0.0568886	-0.0140666	-0.0218186	0.0318902	-0.0360601	0.0342357	-0.155307	-0.0254672	-0.155173	-0.169101	-0.150289	-0.107871	-0.120985	-0.156778	-0.04248	-0.0651961	0.0849554	0.0729289	-0.151679	-0.0346032	-0.0171276	0.0635175	0.340502	0.329173	0.415147
8	0.0842477	-0.0586621	-0.0317737	-0.130519	-0.0946954	-0.0973891	-0.138284	-0.101615	-0.0555866	-0.0496146	-0.0831571	-0.10923	-0.111162	-0.0930213	-0.123402	0.0474708	0.00318004	-0.0593815	0.0042213	-0.0897977	0.00164784	-0.0191261	-0.0342409	-0.104009	0.0339234	0.0806214	-0.0847711	0.0942227	-0.0154376	0.0508599	-0.137699	-0.134541	-0.0694644	-0.159373	-0.115774	-0.0962107	-0.0813889	-0.0928681	-0.100674	0.0427621	-0.0682955	-0.00157439	-0.0311139	-0.0405246	-0.0678603	0.0508717	0.134871	0.136709	0.358841
F23	-0.0333711	-0.134264	-0.102955	-0.109649	-0.121851	-0.0433502	-0.124198	-0.107898	-0.124235	-0.0470381	-0.0469116	0.0685822	-0.0856598	0.132653	0.0216777	-0.044484	-0.0467934	-0.066971	-0.0376236	0.0410125	0.0410544	-0.0484161	-0.0372603	0.0337857	0.0293216	0.00137278	-0.0606465	-0.0920963	-0.0889737	-0.0672499	-0.0805774	0.124384	-0.0199065	-0.0645036	-0.115364	-0.00916688	-0.0395861	-0.0613285	-0.0595519	-0.0324183	0.0911514	0.0515276	0.0193364	0.0611103	0.038029	0.0281989	0.403077	0.491433	0.22277
F28	-0.0354315	-0.167943	-0.0680023	-0.0823154	-0.138443	-0.0603963	-0.0862281	-0.00109899	-0.0440296	-0.0701491	-0.0744322	-0.0301494	-0.0326719	0.0552965	-0.0771604	-0.00507562	-0.0443198	0.00227634	-0.0757131	0.0371902	-0.0500022	0.0088428	-0.0812183	0.0295517	-0.0349994	0.028677	-0.0109306	-0.13714	-0.139084	-0.103888	-0.0362172	0.108526	-0.0711816	-0.0839943	-0.145121	-0.0383215	-0.0606412	-0.0871128	-0.027456	-0.0803716	0.042641	0.0302266	-0.0655092	-0.0364101	-0.0139088	0.0468545	0.597052	0.430837	0.172154
F62	0.0626617	-0.0312341	0.0479654	0.0229473	-0.113546	-0.0167361	-0.00273394	-0.0292329	0.0317799	0.0367667	-0.0315165	-0.049612	-0.0411684	-0.158155	-0.0927907	-0.00182699	0.0214608	-0.0270823	0.0928944	-0.123273	-0.0365223	0.011586	0.108819	-0.0670658	0.0137432	-0.0507998	-0.0506338	0.0708583	0.00578297	-0.0108242	-0.0715749	-0.161454	-0.0378178	-0.0700392	0.0219651	-0.0944518	-0.00849008	-0.0149139	0.0118533	0.0608861	0.00453463	0.043176	-0.059695	0.0332066	0.0398606	0.225738	-0.0742563	-0.0457057	0.124193
F58	0.046675	-0.0320376	-0.0135561	-0.0123521	-0.138852	-0.100582	-0.126524	-0.10014	-0.0378951	0.00415501	-0.0404721	-0.083121	-0.0981118	-0.122387	-0.124675	-0.0483353	-0.00281304	-0.0863228	-0.0287396	0.00851918	0.0389574	0.0290707	-0.105968	-0.0714459	0.0435321	0.120121	-0.0976642	0.156203	0.0907774	0.0917226	-0.0310848	-0.0945673	-0.106778	-0.131666	-0.148125	-0.121112	-0.0882253	-0.0913996	-0.0308135	-0.090309	-0.0397702	-0.0676837	-0.0389521	0.0193617	0.020331	0.035683	0.106222	0.205164	0.403239
F66	0.0138677	0.0307068	-0.128001	-0.0545598	-0.0779152	-0.0571543	-0.070724	-0.153461	-0.000623457	-0.107368	0.0931484	0.173909	0.107865	0.122291	0.07608	-0.0579416	-0.049654	-0.157234	0.011813	0.0336484	0.167878	0.132044	0.0261623	0.0202938	-0.0583609	0.0117544	-0.0138921	0.00202998	-0.0653729	-0.140173	-0.00436724	0.133548	-0.0366078	-0.0238209	0.00583251	-0.0968976	-0.0262399	-0.0593867	-0.0759762	-0.0174593	-0.0509175	-0.0239494	-0.0819385	-0.071059	-0.066241	-0.0742272	-0.00516042	0.101291	-0.00821203
14	0.0446956	0.10471	-0.0342653	0.00224604	-0.0697263	-0.0566518	-0.0368856	-0.0972868	-0.00873997	0.0142243	0.110165	0.00194969	0.0902292	-0.0488881	0.0279859	-0.0260689	0.0252436	-0.105933	0.0430777	-0.146269	0.0155696	0.0363405	0.133911	-0.0324557	0.0119386	-0.0791993	-0.0159909	0.128663	0.0402251	-0.0899194	-0.049433	0.00292919	-0.0124905	-0.0870806	-0.0180511	-0.119044	-0.0467595	0.0781605	-0.0145669	-0.0750327	-0.0814665	-0.0983777	-0.0660873	-0.0245292	-0.0248685	-0.0226974	-0.176825	-0.143301	0.0888919
F31	0.105463	0.133796	-0.0794457	-0.0587113	-0.0604124	-0.0501395	-0.018802	-0.0859352	-0.03606	-0.00582069	0.0931879	0.0137102	0.0457755	-0.0823804	0.0702647	0.0411768	0.068421	-0.0811739	0.0820725	-0.084075	0.110289	0.0898581	0.228452	0.0521188	0.0113909	-0.0583748	-0.069948	0.0993594	0.0363385	-0.0667284	-0.036259	-0.00961814	-0.00736551	-0.101456	0.0268528	-0.143711	0.011162	-0.0220002	-0.021827	0.0102215	-0.0846447	-0.0711913	-0.118021	-0.0304118	-0.0184184	-0.0297711	-0.183014	-0.142145	0.0289014
F15	0.00415969	-0.00933789	-0.0868606	-0.0431016	-0.0996375	0.000716737	-0.0329439	-0.0470066	0.00996713	-0.0679586	0.0112907	-0.0315349	0.0199135	-0.0120343	0.0214111	0.158497	0.0381041	0.0947972	0.0949337	-0.0667429	0.00196552	-0.0671369	0.0671986	0.0662453	0.00931155	-0.0418647	0.169615	-0.0106217	-0.000994039	-0.0121363	-0.063656	0.0406576	0.0536083	-0.0640427	0.0305578	-0.0694629	-0.0367796	0.0292681	0.0454087	0.0470761	-0.0128195	0.00939428	-0.087095	-0.034676	0.00906353	0.0128059	-0.0612021	-0.104665	-0.117783
F48	0.159049	-0.00114644	-0.0619599	-0.0818669	-0.0701922	-0.0864144	-0.0394838	-0.136363	0.0513436	-0.0705252	0.0215892	-0.0598576	-0.0386403	-0.0661434	-0.0157043	0.0970819	0.00395647	-0.0249307	0.0374672	-0.0885774	0.0568237	0.0293609	0.131662	0.021802	0.0168294	0.0264928	0.0084831	0.114535	0.122612	0.0590477	-0.0813829	-0.0187433	-0.0366187	-0.0962799	0.0405655	-0.081936	-0.0370998	0.0970931	0.00843404	0.00930873	-0.0367779	-0.0500727	-0.0293248	0.00260095	0.0164805	-0.00648949	-0.171044	-0.137503	0.0302614
29	0.138024	0.00668416	-0.0641335	-0.109844	-0.0473431	-0.08798	-0.0372316	-0.129404	-0.0842716	-0.127696	-0.0353046	-0.0375795	-0.0409729	-0.113151	-0.0468456	0.0869587	0.0731158	-0.0338644	0.0645477	-0.0697558	0.151335	0.0569171	0.108958	0.0330066	0.03125	0.0454425	-0.118557	0.134783	0.118966	0.0595991	-0.0319237	0.027992	-0.0128256	-0.104825	-0.0431181	-0.13454	-0.061649	0.0212044	-0.0389676	-0.0495788	-0.0657943	-0.000888239	-0.0170032	0.00451894	0.0616843	0.0297659	-0.174792	-0.0961807	0.0424396
F8	-0.00391687	0.25444	0.0121269	0.0678965	-0.0646919	0.0573943	-0.000801353	0.0481999	0.0799084	0.0891202	0.0582935	0.153211	0.0647394	0.162366	0.094997	0.0112124	-0.0979355	-0.0966383	-0.013183	0.0414895	0.0270753	-0.0121587	0.016657	-0.0485373	0.000726708	0.00596987	0.00787684	-0.0487078	-0.0346201	-0.0890383	-0.068919	-0.0445941	-0.016714	-0.0426719	-0.0325751	-0.0778872	-0.0199129	0.0338425	0.000954313	-0.0177373	-0.0384558	-0.118914	-0.0101003	-0.0574189	-0.0318402	-0.1296	-0.0152577	-0.0489576	0.0749959
F3	0.0363408	0.060981	0.0384748	0.05145	0.104303	0.0809758	0.0687124	0.167351	0.0795783	0.206491	0.109945	-0.0165695	0.0979964	0.0909217	0.016846	-0.0659358	-0.027568	-0.0534989	-0.00602443	0.0121679	-0.0643614	-0.0259604	0.011504	0.0825573	0.017216	-0.00339817	0.0440408	-0.111238	-0.0709086	-0.120892	0.114862	-0.023369	-0.000355603	0.0487012	-0.0937646	-0.0260134	0.0607708	-0.076878	-0.0990859	-0.0358931	-0.0102126	-0.0567726	-0.0387675	-0.0422468	-0.0571582	-0.12669	0.0248291	-0.0316481	0.00832573
30	-0.072827	0.063593	-0.118833	-0.0725464	-0.0634122	-0.146914	-0.0915686	-0.0990445	-0.0838077	-0.0190325	-0.0378695	-0.0684959	-0.0376481	-0.0128217	0.0417563	-0.0569887	-0.0483599	-0.140286	-0.00505726	0.0941895	-0.0587628	-0.0297608	-0.0745655	-0.087696	-0.0388132	-0.00734117	-0.0513323	-0.0438531	0.0140809	0.0181138	0.0267069	-0.0479753	0.0168858	0.0551761	-0.00793516	0.0871417	0.0875636	0.0793817	0.10779	0.0993762	0.0630298	0.0448306	0.179008	-0.0202295	-0.104916	0.0536336	0.0463307	0.0439886	0.00360772
Z4-1	0.0743865	-0.00811723	0.00282548	-0.0120439	-0.0545223	-0.0500181	-0.00692301	0.0061894	-0.0324007	0.0685286	-0.00542874	-0.00949311	-0.0533139	-0.0508893	-0.0319207	-0.0612184	-0.0173608	-0.0417968	-0.00547355	0.0211318	-0.0830171	0.00197482	-0.0561027	-0.113706	0.165733	0.010328	-0.0423572	0.122452	0.136771	0.0757612	-0.0506096	-0.0823684	0.00812911	0.0587976	-0.0056353	0.050993	0.012881	-0.0646084	-0.0760033	0.0338835	0.100204	-0.0530176	-0.0344694	-0.0428292	0.0288151	0.121953	-0.0118394	-0.114267	0.0676024
F50	0.123652	-0.0553075	-0.0362095	-0.0425243	-0.0493194	-0.00597716	0.0190827	0.0395145	-0.0244974	-0.0541184	0.0391398	-0.0641557	0.00238929	-0.0553369	-0.0456439	-0.0861769	0.0223981	-0.0458722	0.00833784	-0.0675067	-0.142279	-0.105041	-0.0671092	-0.081574	0.0296467	0.0295303	-0.00619603	0.150588	0.070106	-0.00366855	0.0544444	-0.106114	0.0202272	0.117944	0.0819315	0.150191	0.112392	0.0576588	0.00705775	0.140107	0.075197	0.15068	0.0157742	-0.0197072	-0.0802105	0.150717	-0.0642936	-0.160906	-0.0710117
Z3-4	0.23327	-0.0764823	-0.0357919	0.0510534	-0.078826	0.00492359	0.0244122	-0.0027004	-0.0266454	-0.0833315	-0.117424	-0.0901073	-0.139693	-0.12233	-0.139536	0.0474313	-0.00392142	0.0745527	0.00817871	-0.0155901	-0.0467116	0.0239072	-0.0445088	-0.0479447	0.035356	0.0915144	-0.0687792	0.148761	0.0890278	0.0932504	-0.0392745	-0.114385	-0.0389939	-0.0457963	0.0122607	-0.0471195	-0.0578818	0.0292881	0.0659171	-0.0110048	0.000213731	-0.0822723	-0.0371039	0.00341677	0.0977368	0.066861	-0.124018	-0.126884	-0.0104339
F65	0.158343	-0.0531097	0.0233902	0.0500688	0.0138571	0.0135139	0.0219044	-0.0136276	-0.0346855	-0.0181177	-0.0438862	-0.0301923	-0.0973378	-0.13084	-0.0822747	-0.0402134	0.00436077	-0.0409964	0.0284846	-0.0834214	-0.0590841	-0.0104233	-0.0216116	-0.094198	0.0317246	0.114177	-0.0489034	0.0994736	0.109809	0.0877906	-0.00543365	-0.162266	0.0850353	0.0328267	0.126778	0.0653964	-0.00354337	0.00616634	0.048728	0.0153419	0.0635701	-0.0335785	-0.0285919	-0.0442656	-0.027782	0.037146	-0.112585	-0.124368	-0.0710111
Z3-3	-0.122363	-0.0277133	-0.0121602	-0.0632683	-0.0196028	-0.0318402	-0.0533727	-0.0687004	-0.22775	-0.107759	-0.0518378	0.0639806	-0.0794106	0.0384317	0.0542895	-0.0474487	-0.0712085	0.0416407	0.0141018	-0.0376604	0.00545872	0.0440893	-0.0290277	-0.0571138	-0.0382009	-0.0514223	-0.0996558	0.0421229	0.186722	0.14556	0.0340003	0.0296953	0.118517	0.155391	0.123045	0.103378	0.0642747	0.104778	0.0472157	0.0576025	-0.0221588	-0.0518742	0.10558	0.0149535	0.0730092	-0.0108658	-0.0972311	-0.0639385	-0.0828204
F70	-0.0853889	-0.037554	-0.134484	-0.116434	-0.060206	-0.122348	-0.0965705	-0.0965787	-0.135463	-0.0497917	-0.000246549	-0.0291744	0.0530808	0.0235897	0.0278256	-0.0206951	-0.0300608	-0.0951371	-0.0462508	0.0145891	-0.0508692	0.0368388	-0.0362284	0.0141556	-0.108251	0.0337261	0.0101539	-0.0738486	-0.0688774	0.0321298	0.00466173	0.0193356	0.0993262	0.130061	-0.02918	0.109679	0.0576718	-0.0102844	-0.0427275	0.00349808	0.015054	0.0192078	0.070917	0.0299322	-0.122617	-0.0193467	-0.0239849	0.0813438	-0.0652326
F60	-0.0359464	-0.11369	-0.0527407	-0.0672011	-0.0857045	-0.0323935	-0.0804519	-0.0598121	-0.0185954	-0.094552	-0.0875852	-0.0157045	-0.0501483	-0.0259383	-0.121191	0.00833604	-0.0370351	-0.0992471	-0.0239634	0.00693479	0.0359264	0.0202215	-0.183817	-0.121893	0.00994804	0.105135	0.0696747	-0.0710943	-0.0516946	-0.0290983	-0.0543252	-0.0246974	-0.0990698	-0.047755	-0.154262	-0.0494128	-0.0337918	-0.195593	-0.0960546	-0.0886611	0.0398243	0.00425018	-0.0674687	-0.0248482	-0.0286355	0.0497905	0.303966	0.330704	0.276413
2	-0.107035	-0.106044	-0.148931	-0.0605572	-0.0979614	-0.109738	-0.128752	-0.137346	-0.0478717	-0.0648556	-0.00749462	-0.0668594	0.0369982	-0.0363582	-0.0210495	-0.0451767	-0.0715625	-0.104249	-0.0618313	3.941e-05	-0.0536798	-0.0255912	-0.0925809	-0.065584	-0.0840066	0.0106078	0.10763	-0.0876062	-0.119034	-0.0296424	-0.0345794	0.0204691	-0.0395472	0.0185817	-0.0225401	0.0491709	0.00800425	-0.0706936	0.0195877	-0.0115933	0.0865069	0.0573451	0.00125266	0.103435	-0.0386983	0.0309046	0.272627	0.337504	0.174359
26	-0.117277	-0.0618949	-0.118613	-0.0690526	-0.132491	-0.117279	-0.0908751	-0.103382	-0.0306511	-0.0225121	0.0185034	0.0125947	0.0699517	0.0169126	-0.04578	-0.0731368	-0.0793066	-0.150117	0.0390911	0.0918602	-0.00680946	0.0458223	-0.0509912	-0.00575312	-0.014202	-0.00909385	0.0236058	-0.0915718	-0.113851	-0.0638077	0.0631018	-0.0362599	-0.0548415	0.0249834	-0.0397153	0.0326367	0.0407237	-0.0663467	-0.0346204	-0.0404205	-0.0319319	-0.0923049	-0.0346122	-0.0828924	-0.126271	0.00452551	0.0894722	0.0745287	0.0305038
F11	0.0122854	-0.0901223	-0.044184	-0.053941	-0.00187633	-0.0416116	-0.0394485	-0.0180647	-0.0446505	-0.00493872	-0.05391	-0.087052	-0.0304077	-0.0166341	-0.0795688	-0.0324597	-0.0922207	0.0601879	-0.111555	-0.0972278	-0.0795187	-0.0486907	-0.00569224	-0.00522262	0.0114425	-0.0458767	-0.0276569	0.00834729	0.0901765	0.0699773	-0.0607807	-0.0373123	-0.0450996	-0.136929	-0.0732244	-0.0358787	-0.0940193	0.139835	-0.0571156	0.0118718	0.00972973	-0.0221067	0.133626	0.0835864	0.0655548	-0.030249	-0.0491619	-0.104588	-0.00922472
F5	-0.0660147	-0.0755209	-0.0968063	-0.00988022	-0.00883727	-0.0627439	-0.0209821	-0.0339928	-0.0239788	-0.0271912	-0.0646424	-0.0751475	-0.0236703	-0.00539793	-0.00895586	-0.0599836	0.0179534	-0.0527642	-0.0716443	-0.0436855	-0.150911	-0.0132815	-0.066858	-0.0595963	-0.063126	-0.0670373	-0.00689473	0.0159513	0.0318428	0.0677445	-0.0704285	-0.0399572	0.0152205	-0.0405167	-0.0063217	0.0609224	-0.0227193	0.0451377	-0.0107753	0.0051813	0.0478126	0.0589524	0.0253183	0.06921	-0.00606748	-0.0182407	-0.0131644	0.0342851	-0.0111901
F12	-0.108607	-0.122074	-0.118617	-0.139992	-0.113609	-0.08643	-0.116481	-0.0745866	-0.0846069	-0.108234	-0.114608	-0.145889	-0.0130841	-0.0732336	-0.0846518	-0.00131724	-0.0677212	0.0248765	-0.037052	-0.0690451	-0.049296	-0.087268	-0.0258429	-0.0756622	0.00273644	-0.0773148	0.00687882	0.048796	0.167651	0.146035	0.0451797	-0.110151	-0.0334621	0.0624414	0.0341593	0.145364	0.0591382	0.0132856	0.0224781	-0.0315854	0.0482702	0.147456	0.0408767	0.193824	0.0501926	0.0517104	-0.0595578	-0.0391792	-0.070531
Z4-3	-0.0972095	-0.147957	-0.0919827	-0.0235886	-0.0338851	-0.0535893	-0.0177441	-0.0272344	-0.0841611	-0.103083	-0.132796	-0.103075	-0.100031	-0.0876542	-0.0359722	-0.0160951	-0.0464985	0.0170298	-0.0141209	-0.0227446	-0.147488	-0.106125	-0.100847	-0.0955093	-0.0474598	-0.11948	-0.0743424	-0.118028	0.002347	0.0162822	-0.00304139	-0.080645	-0.00714826	0.038888	0.0593652	0.053761	-0.0382642	0.0833804	0.0642688	0.0367671	0.0438421	0.0245055	0.0756831	0.120899	0.0209683	0.0380962	0.0266917	-0.00653586	-0.0818402
Z10	0.0354047	-0.0682461	-0.0787587	-0.0891272	-0.0399333	-0.0981471	-0.0576524	-0.0967625	-0.134648	-0.0467508	-0.031352	-0.104183	0.0258381	-0.0751277	-0.0270283	-0.0625719	-0.0924734	-0.0138897	-0.0746309	-0.0729691	-0.118471	-0.0833215	-0.0134341	-0.11019	0.0302102	-0.0650934	-0.0362301	0.110696	0.0907438	0.123279	0.0284856	-0.0510687	-0.0361059	-0.0101243	0.0308715	0.079971	-0.0444975	0.117385	-0.0907976	-0.0037451	0.0287859	0.0458028	0.130406	0.189248	0.0416748	-0.000558517	-0.122315	-0.0824003	-0.0229718
F10	-0.0759643	-0.0616302	-0.0555699	-0.0143061	0.0457598	-0.0125342	0.0504979	0.0334737	0.0374517	-0.0284342	-0.0172668	-0.149402	0.0762337	-0.0221624	-0.0755796	-0.0414983	-0.108538	0.00216689	-0.0561146	-0.0669805	-0.187375	-0.0672422	-0.115823	-0.0460818	-0.0391252	-0.0484336	0.0252038	-0.0604445	0.0832861	0.0219886	-0.0389095	-0.072698	-0.00995553	0.030565	0.0174992	0.0667308	0.011435	0.0412752	-0.0512163	-0.0470839	0.0535954	0.0557464	-0.00176884	0.00304941	-0.060184	-0.0096293	0.0232115	-0.00460526	-0.0521253
F46	-0.0749229	0.0198763	-0.125305	-0.0361406	-0.0654257	-0.036099	-0.0896557	-0.0979909	0.110876	-0.103613	0.0835953	-0.0252782	0.118118	-0.0296334	0.0491165	0.092611	0.092758	0.0112378	0.0324138	-0.0209927	-0.0676698	-0.0496993	0.0144885	0.00232093	-0.0469602	0.00817381	0.257192	-0.0832488	-0.132789	-0.135799	0.0430033	-0.0102209	0.0637937	0.0223518	0.0268843	0.0198369	0.0743004	0.0919041	0.0865165	0.00306408	-0.0825457	0.00591421	-0.0756028	-0.0818842	-0.0618951	-0.101622	0.0529681	-0.00416275	-0.105709
9	0.087262	-0.0535055	-0.0365578	-0.0172521	-0.110081	0.0402164	-0.0290082	-0.00268345	-0.0543518	0.0268248	0.0464081	-0.00259757	0.0426426	-0.0202329	0.0222239	-0.0654658	-0.0695594	-0.0453273	0.109149	-0.0760384	-0.0727382	-0.0466873	-0.0338491	-0.0673725	-0.0102004	0.179201	-0.0743273	-0.018581	-0.064642	-0.114098	-0.0821112	-0.00239445	-0.00925661	-0.0153212	-0.0105466	-0.043672	-0.00191932	0.0286487	-0.0457128	0.0684446	-0.112856	-0.121698	-0.0248043	-0.106408	-0.0263166	-0.0404749	-0.00126273	-0.0523822	-0.00964195
F39	-0.0365761	-0.0205202	-0.112483	-0.033264	-0.0343485	-0.0967733	-0.0337143	-0.0522075	-0.0827542	-0.0635626	-0.0134507	0.00960511	-0.00258698	0.070364	0.137249	-0.109469	-0.0329059	-0.0665415	-0.0579726	-0.0273516	0.0560915	0.060768	0.0368673	0.103874	-0.0716465	0.188362	-0.0865017	-0.0713007	-0.0936821	-0.107056	-0.02919	0.0808395	-0.0162662	-0.0501246	0.0066788	-0.0392756	-0.00227607	-0.0263501	-0.0804571	0.0944047	0.0126678	-0.0364793	-0.026008	0.0354137	-0.0921037	-0.0203759	0.0303319	0.0489233	-0.00960408
F54	0.16095	0.0506645	0.035913	0.0244902	0.0104942	0.0276148	0.0503252	0.0755603	0.00832487	0.0413704	0.0380783	-0.0107706	0.0229762	-0.0606184	-0.0135268	-0.00698069	0.022741	0.00921928	-0.00722225	-0.0506107	-0.0527522	-0.069699	-0.0553385	-0.0813269	-0.0321689	0.356266	0.0308101	0.0808159	-0.023861	-0.0613488	-0.0667152	-0.0556232	0.0478653	-0.0640889	-0.0238073	-0.0261773	-0.0925739	0.0197872	-0.0582337	-0.00347503	-0.0708942	-0.0960979	-0.0142389	0.0138717	-0.0190797	-0.0714608	-0.0940943	-0.075612	0.0560678
Z11	0.0495519	-0.13414	-0.0435099	-0.123706	-0.127072	-0.105702	-0.0972134	-0.00510071	-0.0466587	-0.0509994	-0.122759	-0.145094	-0.124325	-0.0623905	-0.157874	0.0549537	-0.019721	-0.038032	-0.120482	-0.121519	0.0431687	-0.0172061	-0.0614012	-0.0282007	0.0573097	-0.0139831	-0.0213968	0.0321258	-0.0357363	0.0342033	-0.155185	-0.0258082	-0.15535	-0.168811	-0.150756	-0.10804	-0.121286	-0.156859	-0.042518	-0.0651967	0.0846407	0.0731478	-0.152116	-0.0342364	-0.0170966	0.0637881	0.340828	0.328759	0.414931
Z5-1	0.0942939	-0.0379392	0.167017	0.0488464	0.00841152	0.119647	0.0639295	0.102449	-0.0634078	0.0247041	-0.0515351	-0.0236783	-0.086795	-0.104825	-0.11592	0.0625013	0.0151984	0.263417	-0.171346	0.0517652	0.00341594	-0.0990867	-0.0362599	0.127332	0.490786	0.00120685	-0.0840207	0.190373	0.140527	0.0576807	0.121473	-0.149255	-0.011324	-0.00681472	-0.0994461	-0.0271031	-0.0656485	-0.00194177	-0.015155	-0.0898096	-0.0193343	-0.0677541	0.0453027	0.150925	0.153645	0.0660888	-0.114602	-0.135893	-0.0289875
F22	-0.100737	-0.0404451	-0.168736	-0.123137	0.0109916	-0.0978516	-0.0591781	-0.0250513	-0.0560801	-0.0163143	0.0569874	-0.012545	0.0806278	-0.011355	0.10608	-0.0747264	-0.0434898	-0.142021	0.235761	0.0922482	-0.0864077	-0.0924403	-0.0389847	0.0516945	-0.0790445	-0.0614618	-0.0838513	-0.188992	-0.131785	-0.173715	0.291974	-0.0286652	-0.000843037	0.182971	0.139129	0.0888195	0.207117	-0.0107893	-0.00443648	0.0644485	-0.00549995	-0.0260314	-0.0323195	0.0930446	-0.0356097	-0.00793091	-0.0552503	-0.0507276	-0.080073
F52	-0.1104	-0.0565774	-0.140071	-0.0972329	0.00697253	-0.0978511	-0.0532309	-0.0431027	-0.0368436	0.0324545	0.0516422	0.00727804	0.00844669	0.046786	0.0663783	-0.0567701	-0.0224597	-0.146629	0.288171	0.00119313	-0.046596	-0.0279398	-0.00470869	0.0437115	-0.143945	-0.0991704	-0.0748609	-0.21785	-0.101472	-0.108218	0.184627	-0.0103522	0.0685219	0.160097	0.165031	0.0867546	0.14032	0.0301022	0.0258398	0.0752811	-0.00572241	-0.000598473	-0.0199352	-0.00581471	-0.0673634	-0.0659239	-0.0755277	-0.0141987	-0.115644
F45	-0.132618	-0.0627666	-0.187332	-0.168898	0.0131824	-0.122563	-0.0725338	-0.0832546	-0.0679992	-0.0173616	0.0197383	-0.0222209	-2.50827e-05	-0.00286835	0.105678	-0.0482869	-0.00833166	-0.168464	0.209991	0.0547974	-0.0657287	-0.10341	-0.0502427	-0.00433027	-0.11889	-0.0285763	-0.0760191	-0.212613	-0.100224	-0.0740301	0.183651	-0.0198072	0.000437592	0.178644	0.194719	0.134642	0.170113	0.0195314	0.00794458	0.104988	0.0331475	0.0226646	0.0206921	0.029514	-0.0963172	0.0327784	-0.0452247	-0.056847	-0.106369
F2	-0.0344435	0.0239145	-0.0586734	-0.0400624	-0.036422	0.0331344	-0.0153566	-0.0948175	0.0930455	-0.0291768	0.00808498	0.00851938	0.00357144	-0.0363202	-0.00733519	0.0929198	-0.0797438	-0.062821	0.0375302	-0.0486819	-0.0554217	-0.129818	-0.0834095	-0.122226	-0.0263249	0.01498	0.0685252	-0.105753	-0.066074	-0.0711835	-0.101636	-0.0928477	-0.065699	-0.0293555	0.0187099	-0.0759833	-0.0438416	-0.00744951	0.0344147	0.0193019	-0.0152988	-0.0115691	0.00924156	-0.0878321	-0.012981	0.0407546	0.0418762	0.00503282	-0.0117714
F25	0.0876609	0.169572	0.0629392	0.0422334	0.0444719	0.0904116	0.109053	-0.0535668	0.0708853	0.0752862	0.0697005	0.0570874	-0.00625692	-0.0622511	0.10921	0.127338	0.112847	-0.0189951	0.0185758	-0.0554467	-0.0407268	-0.127469	0.0451946	-0.129746	0.0676632	-0.000116244	0.0819444	0.0513513	-0.0517323	0.0141305	-0.0512755	-0.0207677	-0.0259945	-0.0155758	0.045192	-0.0960213	-0.0593562	0.0204984	-0.0588486	0.0321611	-0.104862	-0.0338912	0.044951	0.00663078	0.0347164	-0.109992	-0.185412	-0.125802	-0.0652842
13	0.0407019	0.0494609	0.100426	0.0231891	0.0797092	0.123032	0.0835632	0.00159666	0.12884	0.0895745	-0.00578639	0.0285595	-0.0164105	0.00655012	0.013312	0.0508235	0.029645	0.000586442	0.00529989	-0.066506	-0.0278623	-0.0880765	-0.0641174	-0.0864109	0.0266502	0.0455164	0.0838652	-0.0251172	-0.0307813	-0.0172032	-0.0723329	-0.0500441	-0.0583292	-0.0382768	-0.0309379	-0.102976	-0.0770936	-0.0430361	-0.00951821	-0.0355503	-0.0194918	-0.00643279	0.0340737	-0.0668014	0.0254248	-0.0289614	0.00762292	-0.0263656	-0.0241569
6	-0.0662599	-0.12569	-0.143824	-0.140429	-0.106392	-0.0429	-0.113584	-0.167867	-0.143889	-0.189818	-0.131997	0.0793713	-0.0811362	-0.0615004	0.037964	-0.0187425	-0.0820283	-0.0698815	0.418984	0.202568	0.0826053	-0.00681301	-0.0589522	-0.00244061	-0.0802781	0.00745604	-0.166948	-0.0834438	-0.0494278	-0.0375175	0.0954633	-0.0673081	0.00873304	0.10293	0.0592249	0.0526804	0.105697	-0.00833075	0.0356052	0.0624299	-0.112401	-0.0256964	-0.0434292	0.00608555	0.0516978	0.126726	-0.0699672	-0.0753401	-0.0752911
Z1-2	-0.0681752	-0.109558	-0.113403	-0.112564	-0.0333227	-0.101759	-0.0624331	-0.0948608	-0.0524621	-0.0658868	-0.0347468	-0.0938881	-0.0499058	-0.0780019	-0.0372249	-0.0461196	0.0233811	-0.0520078	0.068733	-0.0736416	-0.155161	-0.128368	-0.0306701	-0.0548947	-0.0937986	0.0469626	-0.0727218	-0.0569847	-0.0573863	0.0196487	-0.0171373	-0.0987444	0.105344	0.176368	0.413382	0.182515	0.128391	0.0237949	0.0150625	0.998941	0.0440374	0.0982759	0.045695	-0.0274647	-0.107886	0.0971346	-0.0428297	-0.0461575	-0.0680683
F55	-0.115916	-0.00538658	0.00527941	-0.0213353	-0.0335642	-0.090081	-0.059447	-0.0685753	-0.128647	-0.129037	-0.00495237	-0.00477915	-0.0366312	-0.0444777	0.0493861	-0.0517394	-0.0527049	-0.0585998	0.0689581	0.485096	0.107208	0.0901254	-0.0915629	0.0236957	0.081706	0.0850926	-0.050797	-0.00747655	-0.100695	-0.0194281	0.17551	0.000395759	-0.0732103	-0.014492	-0.0593702	-0.0851824	0.0445098	-0.00777276	0.0671648	-0.0653604	-0.0348577	-0.0692753	0.0778387	-0.0614533	0.0455214	-0.018227	0.0175533	-0.00111192	-0.0282566
16	-0.119649	-0.0270106	0.037998	0.0355197	-0.0262523	-0.0483561	-0.0174208	-0.0310398	-0.0147158	-0.111831	-0.0975757	-0.062052	-0.107089	-0.0593951	-0.0825405	0.0400425	0.00868027	0.033299	0.0487991	0.417592	0.0658485	0.0319415	-0.130096	-0.0143219	-0.0154013	0.0300438	0.0486814	-0.026298	-0.0466091	0.109677	0.0048337	0.0515609	-0.0282436	-0.05242	-0.0699891	-0.0387412	-0.00730176	-0.0999814	0.0523336	-0.0629251	0.0442189	0.035102	0.0288903	-0.0772945	0.0408325	-0.0147626	0.115137	0.0160041	-0.110991
F36	-0.0264143	-0.00431604	0.115659	0.0737109	0.089904	-0.00204329	0.021775	0.0233225	0.0944005	0.023798	-0.00519672	-0.0795615	-0.0398783	-0.0654357	-0.0985957	0.0757194	0.00212218	0.0707148	0.132245	0.379103	0.0102556	-0.0136886	-0.0876463	-0.0522979	0.0253065	0.060177	0.0932433	-0.0840569	-0.0304035	0.0529651	-0.0216944	0.0676301	-0.00180765	-0.0395195	-0.118555	-0.0754002	-0.10747	-0.0561651	-0.0212084	-0.0969853	0.0292552	0.0646822	0.0878696	-0.191409	0.0672862	-0.0785466	0.104206	0.0292845	-0.134059
F34	-0.0269534	0.0251464	0.0108365	0.101436	0.00184754	-0.0170005	0.046459	-0.0853878	0.00104834	0.0266008	-0.00319208	0.0114524	-0.092968	-0.0527852	-0.0441147	0.0831278	-6.48307e-05	0.00404809	0.213772	0.414878	0.000982435	-0.00363543	-0.0694387	-0.0522713	0.106894	0.0174381	-0.0369223	-0.0693144	-0.0832181	0.0146076	-0.0276702	-0.00175003	-0.114794	-0.0815743	-0.118915	-0.0864543	-0.0440151	-0.0516284	-0.0741415	-0.116934	-0.0110939	-0.0222499	0.130221	-0.0293352	0.0655956	-0.056005	-0.00522416	-0.0129029	-0.100526
21	-0.137391	0.22998	0.154945	0.117731	0.0262957	0.133593	0.0803332	0.0658092	-0.0691075	0.0270856	0.0144208	0.13787	-0.0120414	0.0280826	0.115301	-0.0154761	0.0226748	0.00213774	-0.0530664	0.29008	0.0550769	-0.0258537	-0.10882	-0.0402706	0.00290418	-0.0175275	0.0543804	-0.0598853	-0.0918818	0.00381186	0.0270764	0.0946436	0.00879524	-0.0497479	-0.0894814	-0.0733063	-0.073688	-0.0409289	0.0195036	-0.111324	-0.0203459	-0.0242471	0.0218032	-0.0615302	-0.0285489	-0.0781332	0.101347	0.122319	-0.0945938
[truncated: 51 more columns]
